# Supplementary material for: Nitrate-reducing microorganisms prevent souring of an oil field produced water storage pond
Source: FEMS Microbiol Ecol. 2025 Apr 28;101(5):fiaf041. doi: 10.1093/femsec/fiaf041 (PMC12047076; doi:10.1093/femsec/fiaf041)
Supplement: fiaf041_Supplemental_Files [file fiaf041_supplemental_files.zip]

Archive with 2 entries (2 files):
- GS_Figure S1_FEMS.pdf
- GS_Suppl. Table S1.xlsx
