# Supplementary material for: Nitrate-reducing microorganisms prevent souring of an oil field produced water storage pond
Source: FEMS Microbiol Ecol. 2025 Apr 28;101(5):fiaf041. doi: 10.1093/femsec/fiaf041 (PMC12047076; doi:10.1093/femsec/fiaf041)
Supplement: fiaf041_Supplemental_Files [file fiaf041_supplemental_files.zip › GS_Suppl. Table S1.xlsx]

## Sheet: Sheet1
							Relative abundance (%)
ASV	Taxonomy						Day -1	Day 0	Day 1	Day 3	Day 7	Day 14	Day 21	Day 28
ASV127	Bacteria	Patescibacteria	Gracilibacteria	Absconditabacteriales (SR1)	Unclassified	Unclassified	0	0	0	0	0.01	0	0	0
ASV179	Bacteria	Patescibacteria	Gracilibacteria	Absconditabacteriales (SR1)	Unclassified	Unclassified	0	0.01	0	0	0	0	0	0
ASV4	Bacteria	Proteobacteria	Gammaproteobacteria	Alteromonadales	Idiomarinaceae	Idiomarina	0	0	0	0	0	0	0	0
ASV14	Bacteria	Proteobacteria	Gammaproteobacteria	Alteromonadales	Idiomarinaceae	Idiomarina	0	0	0	0	0	0	2.61	4.04
ASV36	Bacteria	Proteobacteria	Gammaproteobacteria	Alteromonadales	Idiomarinaceae	Idiomarina	0	0	0	0	0.02	0	0.88	1.32
ASV40	Bacteria	Proteobacteria	Gammaproteobacteria	Alteromonadales	Idiomarinaceae	Idiomarina	0	0	0	0	0	0	0.35	0.49
ASV67	Bacteria	Proteobacteria	Gammaproteobacteria	Alteromonadales	Idiomarinaceae	Idiomarina	0	0	0	0	0	0	0.09	0.29
ASV1	Bacteria	Proteobacteria	Gammaproteobacteria	Alteromonadales	Marinobacteraceae	Marinobacter	41.24	41.82	45.74	42.84	44.21	36.12	23.17	6.31
ASV7	Bacteria	Proteobacteria	Gammaproteobacteria	Alteromonadales	Marinobacteraceae	Marinobacter	3.49	2.47	3.95	4.29	5.7	6.96	6.12	2.21
ASV12	Bacteria	Proteobacteria	Gammaproteobacteria	Alteromonadales	Marinobacteraceae	Marinobacter	0	0	0	0	0	0	2.93	3.11
ASV17	Bacteria	Proteobacteria	Gammaproteobacteria	Alteromonadales	Marinobacteraceae	Marinobacter	0	0	0	0	0	0	1.4	14.17
ASV19	Bacteria	Proteobacteria	Gammaproteobacteria	Alteromonadales	Marinobacteraceae	Marinobacter	0	0	0	0	0	0	0.25	12.91
ASV22	Bacteria	Proteobacteria	Gammaproteobacteria	Alteromonadales	Marinobacteraceae	Marinobacter	0	0	0	0	0	0	2.86	8.81
ASV30	Bacteria	Proteobacteria	Gammaproteobacteria	Alteromonadales	Marinobacteraceae	Marinobacter	0	0	0	0	0	0	1.38	1.99
ASV41	Bacteria	Proteobacteria	Gammaproteobacteria	Alteromonadales	Marinobacteraceae	Marinobacter	1	0	0	0	0.54	0	0	0
ASV43	Bacteria	Proteobacteria	Gammaproteobacteria	Alteromonadales	Marinobacteraceae	Marinobacter	0	0	0	0	0.28	0	0.54	0
ASV44	Bacteria	Proteobacteria	Gammaproteobacteria	Alteromonadales	Marinobacteraceae	Marinobacter	0	0	0	0	0	0	0.65	0.25
ASV48	Bacteria	Proteobacteria	Gammaproteobacteria	Alteromonadales	Marinobacteraceae	Marinobacter	0	0	0	0	0	0	0	1.69
ASV61	Bacteria	Proteobacteria	Gammaproteobacteria	Alteromonadales	Marinobacteraceae	Marinobacter	0	0	0	0	0	0	0	0.67
ASV73	Bacteria	Proteobacteria	Gammaproteobacteria	Alteromonadales	Marinobacteraceae	Marinobacter	0	0	0	0	0.18	0	0	0
ASV79	Bacteria	Proteobacteria	Gammaproteobacteria	Alteromonadales	Marinobacteraceae	Marinobacter	0	0	0	0	0	0	0	0
ASV128	Bacteria	Proteobacteria	Gammaproteobacteria	Alteromonadales	Marinobacteraceae	Marinobacter	0	0	0	0	0.01	0	0	0
ASV169	Bacteria	Acidobacteriota	Aminicenantia	Aminicenantales	Unclassified	Unclassified	0	0	0	0	0	0	0	0.03
ASV153	Bacteria	Firmicutes	Bacilli	Bacillales	Bacillaceae	Unclassified	0	0	0	0	0	0	0.02	0
ASV145	Bacteria	Firmicutes	Bacilli	Bacillales	Bacillaceae	Vulcanibacillus	0	0	0	0	0	0	0	0.06
ASV82	Bacteria	Bacteroidota	Bacteroidia	Bacteroidales	Marinilabiliaceae	Anaerophaga	0	0	0.03	0	0.03	0	0.02	0
ASV114	Bacteria	Bacteroidota	Bacteroidia	Bacteroidales	Marinilabiliaceae	Anaerophaga	0	0	0	0	0.02	0	0	0
ASV140	Bacteria	Bacteroidota	Bacteroidia	Bacteroidales	Prolixibacteraceae	Tangfeifania	0	0	0	0	0	0	0	0
ASV64	Bacteria	Bacteroidota	Bacteroidia	Bacteroidales	Marinilabiliaceae	Unclassified	0.13	0.33	0.33	0.11	0.11	0.08	0	0
ASV158	Bacteria	Bacteroidota	Bacteroidia	Bacteroidales	Marinilabiliaceae	Unclassified	0	0	0	0.03	0	0	0	0
ASV171	Bacteria	Bacteroidota	Bacteroidia	Bacteroidales	Marinilabiliaceae	Unclassified	0	0	0	0	0	0	0	0
ASV33	Bacteria	Bacteroidota	Rhodothermia	Balneolales	Balneolaceae	Aliifodinibius	0	0	0	0	0	0	0	3.94
ASV37	Bacteria	Bacteroidota	Rhodothermia	Balneolales	Balneolaceae	Aliifodinibius	0	0	0	0	0	0	0	3.38
ASV76	Bacteria	Bacteroidota	Rhodothermia	Balneolales	Balneolaceae	Gracilimonas	0	0	0	0	0	0	0	0.26
ASV53	Bacteria	Bacteroidota	Rhodothermia	Balneolales	Balneolaceae	Unclassified	0	0	0	0	0	0	0.71	0.34
ASV108	Bacteria	Bacteroidota	Rhodothermia	Balneolales	Balneolaceae	Unclassified	0	0	0	0	0	0	0	0
ASV111	Bacteria	Proteobacteria	Gammaproteobacteria	Burkholderiales	Comamonadaceae	Tepidimonas	0	0	0	0	0	0	0.06	0
ASV123	Bacteria	Proteobacteria	Gammaproteobacteria	Burkholderiales	Hydrogenophilaceae	Tepidiphilus	0	0	0	0	0	0	0	0.06
ASV144	Bacteria	Proteobacteria	Gammaproteobacteria	Burkholderiales	Rhodocyclaceae	Thauera	0	0	0	0	0	0	0	0.06
ASV135	Bacteria	Campilobacterota	Campylobacteria	Campylobacterales	Arcobacteraceae	Malaciobacter	0	0	0	0	0.01	0	0	0
ASV21	Bacteria	Campilobacterota	Campylobacteria	Campylobacterales	Sulfurospirillaceae	Sulfurospirillum	0.92	1.49	1.5	1.45	1.04	0.87	0.49	0.11
ASV31	Bacteria	Campilobacterota	Campylobacteria	Campylobacterales	Sulfurospirillaceae	Sulfurospirillum	0	0	0	0.51	0.38	0.44	0.47	0
ASV24	Bacteria	Campilobacterota	Campylobacteria	Campylobacterales	Arcobacteraceae	Unclassified	0	0	0	0.62	1.06	2.26	1.1	0.18
ASV136	Bacteria	Campilobacterota	Campylobacteria	Campylobacterales	Arcobacteraceae	Unclassified	0	0	0	0	0.01	0	0	0
ASV78	Bacteria	Patescibacteria	ABY1	Candidatus Falkowbacteria	Unclassified	Unclassified	0.06	0.07	0	0.05	0.06	0	0.02	0
ASV137	Bacteria	Patescibacteria	ABY1	Candidatus Falkowbacteria	Unclassified	Unclassified	0	0	0	0	0.01	0	0	0
ASV77	Bacteria	Proteobacteria	Gammaproteobacteria	Cellvibrionales	Cellvibrionaceae	Marinimicrobium	0	0	0	0	0	0	0	0.03
ASV159	Bacteria	Cloacimonadota	Cloacimonadia	Cloacimonadales	MSBL8	Unclassified	0	0	0	0	0	0	0	0
ASV34	Bacteria	Deferribacterota	Deferribacteres	Deferribacterales	Deferribacteraceae	Flexistipes	0.57	0.48	0.42	0.4	0.29	0.25	0.22	0.71
ASV75	Bacteria	Deferribacterota	Deferribacteres	Deferribacterales	Deferribacteraceae	Flexistipes	0	0	0	0	0.05	0	0	0.39
ASV125	Bacteria	Firmicutes	Desulfitobacteriia	Desulfitobacteriales	Candidatus Dichloromethanomonas	Unclassified	0	0	0	0.02	0.01	0	0	0
ASV101	Bacteria	Desulfobacterota	Desulfobacteria	Desulfobacterales	Desulfobacteraceae	Desulfocella	0	0	0	0	0.03	0	0	0
ASV154	Bacteria	Desulfobacterota	Desulfobacteria	Desulfobacterales	Desulfobacteraceae	Desulfocella	0	0	0	0	0	0	0	0
ASV103	Bacteria	Desulfobacterota	Desulfobacteria	Desulfobacterales	Desulfosarcinaceae	Desulfosalsimonas	0	0	0	0	0.01	0	0.04	0
ASV155	Bacteria	Desulfobacterota	Desulfobacteria	Desulfobacterales	Desulfobacteraceae	Unclassified	0	0	0	0	0	0	0	0
ASV46	Bacteria	Desulfobacterota	Desulfovibrionia	Desulfovibrionales	Desulfohalobiaceae	Desulfohalobium	0.36	0.33	0.43	0.19	0.15	0.12	0.1	0
ASV65	Bacteria	Desulfobacterota	Desulfovibrionia	Desulfovibrionales	Desulfohalobiaceae	Desulfovermiculus	0.09	0.07	0	0.11	0.07	0.14	0.12	0.04
ASV70	Bacteria	Desulfobacterota	Desulfovibrionia	Desulfovibrionales	Desulfohalobiaceae	Desulfovermiculus	0.07	0.1	0.21	0.07	0.07	0.1	0.03	0
ASV87	Bacteria	Desulfobacterota	Desulfovibrionia	Desulfovibrionales	Desulfohalobiaceae	Desulfovermiculus	0	0.1	0	0	0.04	0	0	0
ASV113	Bacteria	Desulfobacterota	Desulfovibrionia	Desulfovibrionales	Desulfohalobiaceae	Desulfovermiculus	0	0	0	0	0	0	0.08	0
ASV121	Bacteria	Desulfobacterota	Desulfovibrionia	Desulfovibrionales	Desulfohalobiaceae	Desulfovermiculus	0	0	0	0	0.02	0	0	0
ASV100	Bacteria	Desulfobacterota	Desulfovibrionia	Desulfovibrionales	Desulfovibrionaceae	Desulfovibrio	0.02	0.03	0	0.03	0.01	0	0.01	0
ASV157	Bacteria	Desulfobacterota	Desulfovibrionia	Desulfovibrionales	Unclassified	Unclassified	0	0	0	0	0	0	0	0.01
ASV9	Bacteria	Desulfobacterota	Desulfuromonadia	Desulfuromonadaceae	Desulfuromonas	Unclassified	3.47	4.54	5.48	4.37	2.92	3.41	2.16	0.21
ASV59	Bacteria	Desulfobacterota	Desulfuromonadia	Desulfuromonadaceae	Desulfuromonas	Unclassified	0	0	0	0	0.24	0	0	0
ASV148	Bacteria	Desulfobacterota	Desulfuromonadia	Desulfuromonadaceae	Desulfuromonas	Unclassified	0	0	0	0	0	0	0	0
ASV15	Bacteria	Bacteroidota	Bacteroidia	Flavobacteriales	Flavobacteriaceae	Psychroflexus	0	0	0	0	0	0	0.42	10.12
ASV45	Bacteria	Bacteroidota	Bacteroidia	Flavobacteriales	Flavobacteriaceae	Psychroflexus	0	0	0	0	0	0	0	0
ASV60	Bacteria	Bacteroidota	Bacteroidia	Flavobacteriales	Flavobacteriaceae	Psychroflexus	0	0	0	0	0	0	0	1.02
ASV63	Bacteria	Bacteroidota	Bacteroidia	Flavobacteriales	Flavobacteriaceae	Salegentibacter	0	0	0	0	0	0	0	0
ASV93	Bacteria	Proteobacteria	Gammaproteobacteria	Gammaproteobacteria Incertae Sedis	Unknown Family	Unclassified	0	0	0	0	0	0	0	0
ASV138	Bacteria	Desulfobacterota	Desulfuromonadia	Geoalkalibacteraceae	Geoalkalibacter	Unclassified	0	0	0	0	0	0	0	0
ASV116	Bacteria	Halanaerobiaeota	Halanaerobiia	Halanaerobiales	Halobacteroidaceae	Fuchsiella	0.02	0	0	0	0.01	0	0	0
ASV130	Bacteria	Halanaerobiaeota	Halanaerobiia	Halanaerobiales	Halobacteroidaceae	Halanaerobacter	0	0	0	0	0	0	0	0.04
ASV173	Bacteria	Halanaerobiaeota	Halanaerobiia	Halanaerobiales	Halobacteroidaceae	Halanaerobacter	0	0	0	0	0	0	0	0
ASV3	Bacteria	Halanaerobiaeota	Halanaerobiia	Halanaerobiales	Halanaerobiaceae	Halanaerobium	9.83	9.56	10.9	8.08	6.15	5.36	4.53	0.45
ASV5	Bacteria	Halanaerobiaeota	Halanaerobiia	Halanaerobiales	Halanaerobiaceae	Halanaerobium	7.41	7.75	4.32	6.04	4.28	4.86	4.18	0.67
ASV6	Bacteria	Halanaerobiaeota	Halanaerobiia	Halanaerobiales	Halanaerobiaceae	Halanaerobium	6.38	5.25	5.61	3.93	4.18	4.54	8.72	0.7
ASV8	Bacteria	Halanaerobiaeota	Halanaerobiia	Halanaerobiales	Halanaerobiaceae	Halanaerobium	3.08	3.66	3.14	3.2	3.09	3.91	5.74	0.49
ASV10	Bacteria	Halanaerobiaeota	Halanaerobiia	Halanaerobiales	Halanaerobiaceae	Halanaerobium	4.53	4.58	4.42	2.98	2.56	2.26	1.65	0
ASV11	Bacteria	Halanaerobiaeota	Halanaerobiia	Halanaerobiales	Halanaerobiaceae	Halanaerobium	3.32	3.09	3.1	2.5	2.24	2.63	1.83	0.7
ASV23	Bacteria	Halanaerobiaeota	Halanaerobiia	Halanaerobiales	Halanaerobiaceae	Halanaerobium	1.39	1.02	0.97	0.83	0.85	1.06	1.55	0
ASV25	Bacteria	Halanaerobiaeota	Halanaerobiia	Halanaerobiales	Halanaerobiaceae	Halanaerobium	1.25	1.1	0.93	0.83	0.63	0.95	0.39	0
ASV26	Bacteria	Halanaerobiaeota	Halanaerobiia	Halanaerobiales	Halanaerobiaceae	Halanaerobium	0.89	0.81	0.65	0.54	0.51	0.63	0.69	0
ASV28	Bacteria	Halanaerobiaeota	Halanaerobiia	Halanaerobiales	Halanaerobiaceae	Halanaerobium	1.09	0.72	0.64	0.59	0.43	0.41	0.35	0
ASV47	Bacteria	Halanaerobiaeota	Halanaerobiia	Halanaerobiales	Halanaerobiaceae	Halanaerobium	0.38	0.21	0.21	0.13	0.14	0.14	0	0.42
ASV52	Bacteria	Halanaerobiaeota	Halanaerobiia	Halanaerobiales	Halanaerobiaceae	Halanaerobium	0.53	0.5	0	0	0.11	0	0	0
ASV74	Bacteria	Halanaerobiaeota	Halanaerobiia	Halanaerobiales	Halanaerobiaceae	Halanaerobium	0	0	0	0	0.17	0	0	0
ASV83	Bacteria	Halanaerobiaeota	Halanaerobiia	Halanaerobiales	Halanaerobiaceae	Halanaerobium	0	0	0	0	0.1	0	0	0
ASV92	Bacteria	Halanaerobiaeota	Halanaerobiia	Halanaerobiales	Halanaerobiaceae	Halanaerobium	0	0	0	0	0.05	0	0	0
ASV110	Bacteria	Halanaerobiaeota	Halanaerobiia	Halanaerobiales	Halanaerobiaceae	Halanaerobium	0	0	0.05	0	0.01	0	0	0
ASV120	Bacteria	Halanaerobiaeota	Halanaerobiia	Halanaerobiales	Halanaerobiaceae	Halanaerobium	0	0	0	0	0	0	0	0
ASV126	Bacteria	Halanaerobiaeota	Halanaerobiia	Halanaerobiales	Halanaerobiaceae	Halanaerobium	0	0	0	0	0.02	0	0	0
ASV131	Bacteria	Halanaerobiaeota	Halanaerobiia	Halanaerobiales	Halanaerobiaceae	Halanaerobium	0	0	0	0	0	0	0	0.08
ASV163	Bacteria	Halanaerobiaeota	Halanaerobiia	Halanaerobiales	Halanaerobiaceae	Halanaerobium	0	0	0	0	0	0	0	0
ASV167	Bacteria	Halanaerobiaeota	Halanaerobiia	Halanaerobiales	Halanaerobiaceae	Halanaerobium	0	0	0	0	0	0	0	0
ASV133	Bacteria	Halanaerobiaeota	Halanaerobiia	Halanaerobiales	Halanaerobiaceae	Halocella	0.08	0	0	0	0	0	0	0
ASV174	Bacteria	Halanaerobiaeota	Halanaerobiia	Halanaerobiales	Halanaerobiaceae	Halocella	0	0	0	0	0	0	0.01	0
ASV147	Archaea	Halobacterota	Halobacteria	Halobacterales	Haloferacaceae	Haloferax	0	0	0	0	0	0	0	0
ASV55	Bacteria	Proteobacteria	Gammaproteobacteria	Halothiobacillales	Thioalkalibacteraceae	Guyparkeria	0	0	0	0	0	0	0.61	0.1
ASV95	Bacteria	Proteobacteria	Gammaproteobacteria	Halothiobacillales	Thioalkalibacteraceae	Guyparkeria	0	0	0	0	0	0	0.07	0
ASV156	Bacteria	Proteobacteria	Gammaproteobacteria	Halothiobacillales	Thioalkalibacteraceae	Guyparkeria	0	0	0	0	0	0	0	0
ASV13	Bacteria	Firmicutes	Bacilli	Izemoplasmatales	Izemoplasmataceae	Izimaplasma	2.53	3.04	2.38	2.59	1.87	3.22	0.8	0.05
ASV107	Bacteria	Firmicutes	Bacilli	Izemoplasmatales	Izemoplasmataceae	Izimaplasma	0	0	0	0	0.03	0	0	0
ASV117	Bacteria	Firmicutes	Bacilli	Izemoplasmatales	Izemoplasmataceae	Unclassified	0	0.03	0	0.02	0.01	0	0	0
ASV35	Bacteria	Patescibacteria	Gracilibacteria	JGI 0000069-P22	Unclassified	Unclassified	0	0	0	0.14	0.46	1.01	0.37	0
ASV86	Bacteria	Patescibacteria	Gracilibacteria	JGI 0000069-P22	Unclassified	Unclassified	0	0	0	0	0.08	0	0	0
ASV182	Bacteria	Bacteroidota	Kapabacteria	Kapabacteriales	Unclassified	Unclassified	0	0	0	0	0	0.01	0	0
ASV134	Bacteria	Proteobacteria	Alphaproteobacteria	Kiloniellales	Fodinicurvataceae	Rhodovibrio	0	0	0	0	0	0	0.01	0.06
ASV177	Bacteria	Verrucomicrobiota	Kiritimatiellae	Kiritimatiellales	Kiritimatiellaceae	MSBL3	0	0	0	0	0	0	0	0
ASV80	Archaea	Halobacterota	Methanosarcinia	Methanosarciniales	Methanosarcinaceae	Methanohalophilus	0	0.18	0	0	0.04	0	0	0
ASV172	Archaea	Halobacterota	Methanosarcinia	Methanosarciniales	Methanosarcinaceae	Methanohalophilus	0.02	0	0	0	0	0	0	0
ASV162	Bacteria	Planctomycetota	Phycisphaerae	MSBL9	L21-RPul-D3	Unclassified	0	0	0	0	0	0	0	0
ASV164	Bacteria	Planctomycetota	Phycisphaerae	MSBL9	L21-RPul-D3	Unclassified	0	0	0	0	0	0	0	0
ASV54	Bacteria	Proteobacteria	Gammaproteobacteria	Nitrococcales	Nitrococcaceae	Arhodomonas	0	0	0	0	0.02	0	0.5	0.57
ASV38	Bacteria	Proteobacteria	Gammaproteobacteria	Nitrosococcales	Methylophagaceae	Methylophaga	0	0	0	0	0	0	0	1.96
ASV112	Bacteria	Proteobacteria	Gammaproteobacteria	Nitrosococcales	Methylophagaceae	Methylophaga	0	0	0	0	0	0	0	0.09
ASV151	Archaea	Crenarchaeota	Nitrososphaeria	Nitrosopumilales	Nitrosopumilaceae	Candidatus Nitrosopumilus	0	0	0	0	0	0	0	0
ASV51	Bacteria	Proteobacteria	Gammaproteobacteria	Oceanospirillales	Alcanivoracaceae1	Alcanivorax	0	0	0	0	0	0	0	1.4
ASV2	Bacteria	Proteobacteria	Gammaproteobacteria	Oceanospirillales	Halomonadaceae	Halomonas	0.34	0.51	0.38	6.64	8.75	10.76	9.4	4.94
ASV18	Bacteria	Proteobacteria	Gammaproteobacteria	Oceanospirillales	Halomonadaceae	Halomonas	0	0	0	1.59	1.97	2.44	0.9	0
ASV27	Bacteria	Proteobacteria	Gammaproteobacteria	Oceanospirillales	Halomonadaceae	Halomonas	1.06	1.35	1.18	0.71	0.53	0.38	0.33	0
ASV49	Bacteria	Proteobacteria	Gammaproteobacteria	Oceanospirillales	Halomonadaceae	Halomonas	0	0	0	0	0.07	0	0.69	0.92
ASV50	Bacteria	Proteobacteria	Gammaproteobacteria	Oceanospirillales	Halomonadaceae	Halomonas	0	0	0	0	0	0	0	0
ASV57	Bacteria	Proteobacteria	Gammaproteobacteria	Oceanospirillales	Halomonadaceae	Halomonas	0	0	0	0	0	0	0	0
ASV66	Bacteria	Proteobacteria	Gammaproteobacteria	Oceanospirillales	Halomonadaceae	Halomonas	0	0	0	0	0	0	0.08	0
ASV68	Bacteria	Proteobacteria	Gammaproteobacteria	Oceanospirillales	Halomonadaceae	Halomonas	0	0	0	0	0	0	0	0
ASV71	Bacteria	Proteobacteria	Gammaproteobacteria	Oceanospirillales	Halomonadaceae	Halomonas	0	0	0	0	0	0	0.33	0.77
ASV72	Bacteria	Proteobacteria	Gammaproteobacteria	Oceanospirillales	Halomonadaceae	Halomonas	0	0	0	0	0	0	0	0
ASV109	Bacteria	Proteobacteria	Gammaproteobacteria	Oceanospirillales	Halomonadaceae	Halomonas	0	0	0	0	0	0	0	0.22
ASV176	Bacteria	Proteobacteria	Gammaproteobacteria	Oceanospirillales	Halomonadaceae	Halovibrio	0	0	0	0	0	0	0	0
ASV81	Bacteria	Proteobacteria	Gammaproteobacteria	Oceanospirillales	Nitrincolaceae	Marinobacterium	0	0	0	0	0	0	0	0.36
ASV84	Bacteria	Proteobacteria	Gammaproteobacteria	Oceanospirillales	Halomonadaceae	Modicisalibacter	0	0	0	0	0.03	0	0.09	0.11
ASV141	Bacteria	Proteobacteria	Gammaproteobacteria	Oceanospirillales	Halomonadaceae	Modicisalibacter	0.06	0	0	0	0	0	0	0
ASV99	Bacteria	Proteobacteria	Gammaproteobacteria	Oceanospirillales	Halomonadaceae	Unclassified	0	0	0	0	0	0	0	0.19
ASV62	Bacteria	Firmicutes	Clostridia	Peptostreptococcales-Tissierellales	Dethiosulfatibacteraceae	Dethiosulfatibacter	0.14	0.13	0	0.14	0.1	0.14	0.15	0
ASV29	Bacteria	Firmicutes	Clostridia	Peptostreptococcales-Tissierellales	Fusibacteraceae	Fusibacter	0.92	1.1	0.75	0.79	0.65	0.6	0.2	0
ASV32	Bacteria	Firmicutes	Clostridia	Peptostreptococcales-Tissierellales	Fusibacteraceae	Fusibacter	0.98	0.82	0.24	0.49	0.38	0.8	0.3	0
ASV89	Bacteria	Firmicutes	Clostridia	Peptostreptococcales-Tissierellales	Fusibacteraceae	Fusibacter	0.07	0	0	0	0.04	0.04	0	0
ASV160	Bacteria	Firmicutes	Clostridia	Peptostreptococcales-Tissierellales	Fusibacteraceae	Fusibacter	0	0	0	0	0	0	0	0
ASV16	Bacteria	Thermotogota	Thermotogae	Petrotogales	Petrotogaceae	Geotoga	1.75	1.9	1.49	1.62	1.01	1.09	0.87	0.65
ASV56	Bacteria	Thermotogota	Thermotogae	Petrotogales	Petrotogaceae	Geotoga	0.11	0.07	0	0	0.06	0	0.04	0.47
ASV98	Bacteria	Thermotogota	Thermotogae	Petrotogales	Petrotogaceae	Geotoga	0	0	0	0	0.02	0	0	0
ASV146	Bacteria	Thermotogota	Thermotogae	Petrotogales	Petrotogaceae	Petrotoga	0	0	0	0	0	0	0	0
ASV124	Bacteria	Thermotogota	Thermotogae	Petrotogales	Petrotogaceae	SC103	0	0	0	0	0.01	0	0.02	0
ASV168	Bacteria	Thermotogota	Thermotogae	Petrotogales	Petrotogaceae	SC103	0	0	0	0	0	0	0	0.03
ASV178	Bacteria	Thermotogota	Thermotogae	Petrotogales	Petrotogaceae	SC103	0	0	0	0	0	0	0	0
ASV132	Bacteria	Proteobacteria	Gammaproteobacteria	Pseudomonadales	Pseudomonadaceae	Pseudomonas	0	0	0	0	0	0	0.02	0
ASV161	Bacteria	Proteobacteria	Gammaproteobacteria	Pseudomonadales	Moraxellaceae	Psychrobacter	0	0	0	0	0	0	0	0
ASV143	Bacteria	Proteobacteria	Alphaproteobacteria	Rhizobiales	Rhizobiaceae	Unclassified	0	0	0	0	0	0	0	0.06
ASV69	Bacteria	Proteobacteria	Alphaproteobacteria	Rhodobacterales	Rhodobacteraceae	Roseovarius	0	0	0	0	0	0	0	0
ASV119	Bacteria	Proteobacteria	Alphaproteobacteria	Rhodobacterales	Rhodobacteraceae	Roseovarius	0	0	0	0	0	0	0	0
ASV58	Bacteria	Proteobacteria	Alphaproteobacteria	Rhodobacterales	Rhodobacteraceae	Thiobacimonas	0	0	0	0	0	0	0	0.92
ASV39	Bacteria	Proteobacteria	Alphaproteobacteria	Rhodobacterales	Rhodobacteraceae	Unclassified	0	0	0	0	0	0	0	2.37
ASV94	Bacteria	Proteobacteria	Alphaproteobacteria	Rhodobacterales	Rhodobacteraceae	Unclassified	0	0	0	0	0	0	0	0
ASV90	Bacteria	Proteobacteria	Alphaproteobacteria	Rhodospirillales	Rhodospirillaceae	Caenispirillum	0	0	0	0	0	0	0	0.15
ASV91	Bacteria	Proteobacteria	Alphaproteobacteria	Rhodospirillales	Rhodospirillaceae	Marispirillum	0	0	0	0	0	0	0.05	0.07
ASV104	Bacteria	Proteobacteria	Alphaproteobacteria	Rhodospirillales	Rhodospirillaceae	Unclassified	0	0	0	0	0	0	0	0.16
ASV20	Bacteria	Bacteroidota	Bacteroidia	Sphingobacteriales	E6aC02	Unclassified	0.18	0.56	0.5	0.35	0.32	1.56	4.71	0.41
ASV42	Bacteria	Bacteroidota	Bacteroidia	Sphingobacteriales	E6aC02	Unclassified	0.14	0.11	0.07	0.1	0.15	0.39	0.37	0
ASV88	Bacteria	Bacteroidota	Bacteroidia	Sphingobacteriales	E6aC02	Unclassified	0	0	0	0	0.01	0	0.09	0.1
ASV85	Bacteria	Spirochaetota	Spirochaetia	Spirochaetales	Spirochaetaceae	Sphaerochaeta	0.02	0	0	0.04	0.03	0.05	0.02	0
ASV105	Bacteria	Synergistota	Synergistia	Synergistales	Synergistaceae	Unclassified	0.06	0	0	0	0.02	0	0	0
ASV152	Bacteria	Synergistota	Synergistia	Synergistales	Synergistaceae	Unclassified	0	0	0	0	0	0	0.02	0
ASV165	Bacteria	Proteobacteria	Gammaproteobacteria	Thiomicrospirales	Thiomicrospiraceae	Thiomicrospira	0	0	0	0	0	0	0	0
ASV96	Bacteria	Marinimicrobia (SAR406 clade)	Unclassified	Unclassified	Unclassified	Unclassified	0	0.05	0	0	0.01	0	0	0
ASV97	Bacteria	Unclassified	Unclassified	Unclassified	Unclassified	Unclassified	0	0	0	0.03	0.02	0.03	0	0.06
ASV102	Bacteria	Proteobacteria	Gammaproteobacteria	Unclassified	Unclassified	Unclassified	0	0	0	0	0	0	0.02	0.02
ASV106	Bacteria	Unclassified	Unclassified	Unclassified	Unclassified	Unclassified	0	0.04	0	0	0.02	0	0	0
ASV115	Bacteria	Patescibacteria	Unclassified	Unclassified	Unclassified	Unclassified	0	0	0	0	0.02	0	0	0
ASV122	Bacteria	Unclassified	Unclassified	Unclassified	Unclassified	Unclassified	0	0	0	0	0.02	0	0	0
ASV129	Bacteria	Patescibacteria	Parcubacteria	Unclassified	Unclassified	Unclassified	0	0	0	0	0.01	0	0	0
ASV139	Bacteria	Proteobacteria	Alphaproteobacteria	Unclassified	Unclassified	Unclassified	0	0	0	0	0	0	0	0
ASV142	Bacteria	Unclassified	Unclassified	Unclassified	Unclassified	Unclassified	0	0	0	0	0.01	0	0	0
ASV150	Bacteria	Caldatribacteriota	JS1	Unclassified	Unclassified	Unclassified	0	0	0	0	0	0	0	0
ASV180	Bacteria	Acidobacteriota	Subgroup 21	Unclassified	Unclassified	Unclassified	0	0	0	0	0	0	0	0
ASV175	Bacteria	Verrucomicrobiota	Kiritimatiellae	WCHB1-41	Unclassified	Unclassified	0	0	0	0	0	0	0	0.02
ASV118	Archaea	Nanoarchaeota	Nanoarchaeia	Woesearchaeales	SCGC AAA286-E23	Unclassified	0	0	0	0	0.02	0	0	0
ASV149	Archaea	Nanoarchaeota	Nanoarchaeia	Woesearchaeales	SCGC AAA286-E23	Unclassified	0	0	0	0	0.01	0	0	0
ASV166	Archaea	Nanoarchaeota	Nanoarchaeia	Woesearchaeales	SCGC AAA011-D5	Unclassified	0	0	0	0	0	0	0	0
ASV170	Archaea	Nanoarchaeota	Nanoarchaeia	Woesearchaeales	Unclassified	Unclassified	0	0	0	0	0	0	0	0
ASV181	Archaea	Nanoarchaeota	Nanoarchaeia	Woesearchaeales	Unclassified	Unclassified	0	0	0	0	0	0	0	0
